# Supplementary material for: Reducing and controlling metabolic active tumor volume prior to CAR T-cell infusion can improve survival outcomes in patients with large B-cell lymphoma
Source: Blood Cancer J. 2024 Mar 7;14(1):41. doi: 10.1038/s41408-024-01022-w (PMC10917787; doi:10.1038/s41408-024-01022-w)
Supplement: Supplementary file 1 [file 41408_2024_1022_MOESM1_ESM.xlsx]

## Sheet: PET scan info
Institution baseline	Frequency
University Medical Centre Groningen	64
Isala Zwolle	3
Ziekenhuisgroep Twente	3
Medisch Centrum Leeuwarden B.V.	1
Medisch Spectrum Twente	1
Spaarne Gasthuis	1
University Medical Centre Utrecht	1
Total	74
Institution pre-LD	Frequency
University Medical Centre Groningen	68
Total	68
